# Supplementary material for: Mathematical modeling of the frozen zone dynamics: Towards using thermal imagers in cryotherapy
Source: PLoS One. 2026 Apr 16;21(4):e0313047. doi: 10.1371/journal.pone.0313047 (PMC13086359; doi:10.1371/journal.pone.0313047)
Supplement: S1 File — (XLSX) [file pone.0313047.s001.xlsx]

## Sheet: Лист1
							All data for radius R and depth D of isotherms are in mm							This averaged data for the experiment on rats with thermal imaging was taken from the previous experiments
							Time in seconds							that was done by coauthors of this article Ref. [16] Kovalov 2021. And was not published before. In Ref. [16] Fig3 was data from only 1 measurement on 1 rat, here we present average values over 10 measurements.
		Time	D for T=0°C		Time	D for T=-40°C		Time	R for T=0°C		Time	R for T=-40°C
		0	1.99045		0	1.99045		0	3.96484		0	3.96484
		0.5	0.0686269		0.5	0.0686269		1.5	5.05859		1.5	4.85352			R for T=0°C
		1	1.99018		1	1.99018		2	5.46875		2	5.12695		Time (sec)	Exp1	Exp2	Exp3	Exp4	Exp5	Exp6	Exp7	Exp8	Exp9	Exp10	Average	Standard deviation
		1.5	3.08821		1.5	2.8137		2.5	5.81055		2.5	5.33203		0	4	4	4	4.25	4.25	4.75	4.25	4.5	4	4	4.2	0.258199
		2	3.49997		2	3.15684		3	6.01562		3	5.46875		1	0	0	0	0	0	0	0	0	0	0
		2.5	3.84311		2.5	3.43135		3.5	6.2207		3.5	5.60547		2	5.4	5.5	5.1	4.6	4.85	5	5.5	4.75	5.5	5.5	5.17	0.35371
		3	4.11762		3	3.63723		4	6.42578		4	5.74219		3	5.7	6	5.4	5	5	6.25	6	5.25	5.9	6	5.65	0.454606
		3.5	4.39212		3.5	3.84311		4.5	6.5625		4.5	5.81055		4	6.4	6.5	6	5.5	5.5	6.75	6.25	5.5	6.5	6.4	6.13	0.474459
		4	4.598		4	3.98036		5	6.69922		5	5.94727		5	0	0	0	0	0	0	0	0	0	0
		4.5	4.80388		4.5	4.11762		5.5	6.83594		5.5	6.01562		6	6.5	6.5	6	6	5.75	7.25	6.85	6	6.6	6.5	6.395	0.459136
		5	5.00977		5	4.25487		6	6.97266		6	6.08398		7	0	0	0	0	0	0	0	0	0	0
		5.5	5.14702		5.5	4.39212		6.5	7.10938		6.5	6.15234		8	0	0	0	0	0	0	0	0	0	0
		6	5.3529		6	4.52938		7	7.24609		7	6.2207		9	0	0	0	0	0	0	0	0	0	0
		6.5	5.49015		6.5	4.598		7.5	7.31445		7.5	6.28906		10	0	0	0	0	0	0	0	0	0	0
		7	5.62741		7	4.66663		8	7.45117		8	6.35742		11	0	0	0	0	0	0	0	0	0	0
		7.5	5.76466		7.5	4.80388		8.5	7.51953		8.5	6.42578		12	7.5	8	7.5	7.75	7	8.25	8	6.5	7	7.5	7.5	0.540062
		8	5.90192		8	4.87251		9	7.58789		9.5	6.49414		13	0	0	0	0	0	0	0	0	0	0
		8.5	5.97054		8.5	4.94114		9.5	7.72461		10	6.5625		14	0	0	0	0	0	0	0	0	0	0
		9	6.1078		9	5.00977		10	7.79297		11	6.63086		15	0	0	0	0	0	0	0	0	0	0
		9.5	6.24505		9.5	5.07839		10.5	7.86133		11.5	6.69922		16	8	8.65	8.5	8.65	7.35	9	8.75	7	7.5	8.5	8.19	0.684673
		10	6.31368		10	5.14702		11	7.92969		12.5	6.76758		17	0	0	0	0	0	0	0	0	0	0
		10.5	6.45093		10.5	5.21565		11.5	8.06641		13.5	6.83594		18	0	0	0	0	0	0	0	0	0	0
		11	6.51956		11	5.28427		12	8.13477		14.5	6.9043		19	0	0	0	0	0	0	0	0	0	0
		11.5	6.58818		11.5	5.3529		12.5	8.20313		15.5	6.97266		20	0	0	0	0	0	0	0	0	0	0
		12	6.72544		12	5.42153		13	8.27148		16.5	7.04102		21	9	9.4	9.2	9.25	8	9.5	9.35	7.5	8.5	9	8.87	0.663827
		12.5	6.79407		13	5.49015		13.5	8.33984		17.5	7.10938		22	0	0	0	0	0	0	0	0	0	0
		13	6.86269		13.5	5.55878		14	8.4082		18.5	7.17773		23	0	0	0	0	0	0	0	0	0	0
		13.5	6.93132		14	5.62741		14.5	8.47656		20	7.24609		24	0	0	0	0	0	0	0	0	0	0
		14	7.06857		15	5.69603		15	8.54492		21.5	7.31445		25	9	9.5	9.4	9.4	8.5	9.75	9.5	8.2	9	9.2	9.145	0.483305
		14.5	7.1372		16	5.76466		15.5	8.61328		23	7.38281		26	8.75	9.65	9.25	9.4	8.65	10.1	9.65	8.65	9	9.6	9.27	0.496208
		15	7.20583		16.5	5.83329		16.5	8.68164		24.5	7.45117		27	0	0	0	0	0	0	0	0	0	0
		15.5	7.27445		17.5	5.90192		17	8.75		26	7.51953		28	0	0	0	0	0	0	0	0	0	0
		16	7.34308		18.5	5.97054		17.5	8.81836		27.5	7.58789		29	8.75	9.65	8.8	9.5	10.1	9	9.25	9.4	9.6	8.65	9.27	0.466786
		16.5	7.41171		19.5	6.03917		18	8.88672		29.5	7.65625		30	8.75	9.65	9.25	9.4	8.65	10.1	9.65	8.65	9	9.6	9.27	0.496208
		17	7.48033		20.5	6.1078		18.5	8.95508		31	7.72461
		17.5	7.54896		21.5	6.17642		19.5	9.02344		31	7.72461
		18	7.61759		22.5	6.24505		20	9.0918
		18.5	7.68622		23.5	6.31368		20.5	9.16016
		19	7.75484		25	6.3823		21	9.22852
		19.5	7.82347		26	6.45093		22	9.29688
		20	7.8921		27.5	6.51956		22.5	9.36523
		20.5	7.96072		29	6.58818		23.5	9.43359
		21	8.02935		30.5	6.65681		24	9.50195
		22	8.09798		31	6.65681		25	9.57031
		22.5	8.1666					25.5	9.63867
		23	8.23523					26.5	9.70703
		23.5	8.30386					27	9.77539
		24.5	8.37249					28	9.84375
		25	8.44111					29	9.91211
		25.5	8.50974					29.5	9.98047
		26.5	8.57837					30.5	10.0488
		27	8.64699					31	10.0488
		27.5	8.71562
		28.5	8.78425
		29	8.85287
		30	8.9215
		30.5	8.99013
		31	8.99013
