# Supplementary material for: Mathematical modeling of the frozen zone dynamics: Towards using thermal imagers in cryotherapy
Source: PLoS One. 2026 Apr 16;21(4):e0313047. doi: 10.1371/journal.pone.0313047 (PMC13086359; doi:10.1371/journal.pone.0313047)
Supplement: S2 File — (XLSX) [file pone.0313047.s002.xlsx]

## Sheet: Лист1
							All data for radius R and depth D of isotherms are in mm
							Time in seconds
		Time	D for T=0°C		Time	D for T=-40°C		Time	R for T=0°C		Time	R for T=-40°C
		0.499999	7.41171		1.5	5.42153		0.499999	12.168		0.499999	7.58789
		1.5	7.48033		2	5.3529		0.999999	12.2363		1.5	7.38281
		2	7.54896		2.5	5.28427		1.5	11.7578		2	7.17773
		3	7.61759		3	5.07839		2	11.5527		2.5	6.9043
		4.5	7.68622		3.5	4.87251		2.5	11.416		3	6.49414
		6.5	7.75484		4	4.598		3	11.2793		3.5	6.08398
		12	7.68622		4.5	4.18624		3.5	11.1426		4	5.60547
		17	7.61759		5	3.77448		4	11.0742		4.5	4.85352
		21	7.54896		5.5	3.22547		4.5	11.0059		5	3.96484
		24.5	7.48033		6	2.40194		5	10.9375		5.5	3.14453
		27.5	7.41171		6.5	0.960777		5.5	10.8691		6	1.98242
		31	7.34308		366	0.960777		6.5	10.8008		6.5	0.0683594
		34.5	7.27445					8	10.7324		366	0.0683594
		38	7.20583					10	10.6641
		41.5	7.1372					12	10.5957
		45	7.06857					14.5	10.5273
		48.5	6.99995					17	10.459
		52	6.93132					19	10.3906
		56	6.86269					21.5	10.3223
		59.5	6.79407					24	10.2539
		63.5	6.72544					26.5	10.1855
		67	6.65681					29.5	10.1172
		71	6.58818					32	10.0488
		75	6.51956					34.5	9.98047
		78.5	6.45093					37	9.91211
		82.5	6.3823					40	9.84375
		86.5	6.31368					42.5	9.77539
		90.5	6.24505					45.5	9.70703
		94.5	6.17642					48.5	9.63867
		98.5	6.1078					51	9.57031
		103	6.03917					54	9.50195
		107	5.97054					57	9.43359
		111	5.90192					60	9.36523
		115.5	5.83329					62.5	9.29688
		119.5	5.76466					65.5	9.22852
		123.5	5.69603					68.5	9.16016
		128	5.62741					71.5	9.0918
		132	5.55878					74.5	9.02344
		136.5	5.49015					77.5	8.95508
		140.5	5.42153					81	8.88672
		145	5.3529					84	8.81836
		149.5	5.28427					87	8.75
		153.5	5.21565					90	8.68164
		158	5.14702					93.5	8.61328
		162	5.07839					96.5	8.54492
		166.5	5.00977					99.5	8.47656
		171	4.94114					103	8.4082
		175	4.87251					106	8.33984
		179.5	4.80388					109	8.27148
		183.5	4.73526					112.5	8.20313
		188	4.66663					115.5	8.13477
		192.5	4.598					119	8.06641
		196.5	4.52938					122	7.99805
		201	4.46075					125.5	7.92969
		205	4.39212					128.5	7.86133
		209.5	4.3235					132	7.79297
		214	4.25487					135	7.72461
		218	4.18624					138.5	7.65625
		222.5	4.11762					141.5	7.58789
		226.5	4.04899					145	7.51953
		230.5	3.98036					148	7.45117
		235	3.91174					151.5	7.38281
		239	3.84311					154.5	7.31445
		243	3.77448					158	7.24609
		247.5	3.70585					161.5	7.17773
		251.5	3.63723					164.5	7.10938
		255.5	3.5686					168	7.04102
		259.5	3.49997					171	6.97266
		264	3.43135					174.5	6.9043
		268	3.36272					177.5	6.83594
		272	3.29409					181	6.76758
		276	3.22547					184	6.69922
		280	3.15684					187.5	6.63086
		283.5	3.08821					190.5	6.5625
		287.5	3.01958					194	6.49414
		291.5	2.95096					197	6.42578
		295.5	2.88233					200.5	6.35742
		299	2.8137					203.5	6.28906
		303	2.74508					206.5	6.2207
		306.5	2.67645					210	6.15234
		310	2.60782					213	6.08398
		314	2.5392					216	6.01562
		317.5	2.47057					219.5	5.94727
		321	2.40194					222.5	5.87891
		324.5	2.33332					225.5	5.81055
		327.5	2.26469					228.5	5.74219
		331	2.19606					232	5.67383
		334	2.12743					235	5.60547
		337	2.05881					238	5.53711
		340	1.99018					241	5.46875
		343	1.92155					244	5.40039
		345.5	1.85293					247	5.33203
		348	1.7843					250	5.26367
		350.5	1.71567					253	5.19531
		353	1.64705					256	5.12695
		355	1.57842					259	5.05859
		357	1.50979					262	4.99023
		359	1.44117					264.5	4.92187
		360.5	1.37254					267.5	4.85352
		362	1.30391					270.5	4.78516
		363.5	1.23528					273.5	4.7168
		364.5	1.16666					276	4.64844
		365.5	1.09803					279	4.58008
		366	0.960777					281.5	4.51172
		366	0.960777					284.5	4.44336
								287	4.375
								289.5	4.30664
								292	4.23828
								294.5	4.16992
								296.5	4.10156
								297.5	3.75977
								298.5	3.69141
								300.5	3.62305
								302	3.55469
								304	3.48633
								305.5	3.41797
								307	3.34961
								309	3.28125
								310.5	3.21289
								312.5	3.14453
								314	3.07617
								316	3.00781
								317.5	2.93945
								319.5	2.87109
								321	2.80273
								323	2.73437
								324.5	2.66602
								326	2.59766
								328	2.5293
								329.5	2.46094
								331	2.39258
								332.5	2.32422
								334	2.25586
								336	2.1875
								337.5	2.11914
								339	2.05078
								340.5	1.98242
								341.5	1.91406
								343	1.8457
								344.5	1.77734
								346	1.70898
								347	1.64063
								348.5	1.57227
								350	1.50391
								351	1.43555
								352	1.36719
								353.5	1.29883
								354.5	1.23047
								355.5	1.16211
								356.5	1.09375
								357.5	1.02539
								358.5	0.957031
								359.5	0.888672
								360.5	0.820313
								361	0.751953
								362	0.683594
								362.5	0.615234
								363.5	0.546875
								364	0.478516
								364.5	0.410156
								365	0.341797
								365.5	0.205078
								366	0.0683594
								366	0.0683594
