# Supplementary material for: Mathematical modeling of the frozen zone dynamics: Towards using thermal imagers in cryotherapy
Source: PLoS One. 2026 Apr 16;21(4):e0313047. doi: 10.1371/journal.pone.0313047 (PMC13086359; doi:10.1371/journal.pone.0313047)
Supplement: S3 File — (XLSX) [file pone.0313047.s003.xlsx]

## Sheet: Лист1
							All data for radius R and depth D of isotherms are in mm
							Time in seconds
		Time	D for T=0°C		Time	D for T=-40°C		Time	R for T=0°C		Time	R for T=-40°C		Time	D for T=0°C No Fat		Time	R for T=0°C No Fat
		0	0.980576		0	0.980576		0	3.95508		0	3.95508		0	1.00022		0	3.98437
		0.5	0.0490192		0.5	0.0490192		1.5	5.12695		1.5	4.88281		0.5	0.0588231		1.5	5.09766
		1	0.980385		1	0.980385		2	5.56641		2	5.22461		1	0.999992		2	5.50781
		1.5	1.86273		1.5	1.76469		2.5	5.85938		2.5	5.41992		1.5	1.99998		2.5	5.80078
		2	2.00979		2	1.86273		3	6.10352		3	5.61523		2	2.41175		3	6.03516
		2.5	2.15685		3	1.91175		3.5	6.29883		3.5	5.76172		2.5	2.70586		3.5	6.21094
		3	2.25488		4	1.96077		4	6.49414		4	5.85938		3	2.94115		4	6.38672
		3.5	2.35292		5	2.00979		4.5	6.68945		4.5	5.95703		3.5	3.11762		4.5	6.5625
		4	2.49998		5.5	2.10783		5	6.83594		5	6.05469		4	3.35292		5	6.73828
		4.5	2.59802		6	2.15685		5.5	7.03125		5.5	6.15234		4.5	3.52938		5.5	6.85547
		5	2.69606		6.5	2.25488		6	7.17773		6	6.20117		5	3.64703		6	6.97266
		5.5	2.7941		7	2.3039		6.5	7.32422		6.5	6.29883		5.5	3.8235		6.5	7.14844
		6	2.89213		7.5	2.40194		7	7.4707		7	6.34766		6	3.94115		7	7.26563
		6.5	2.99017		8	2.45096		7.5	7.61719		7.5	6.39648		6.5	4.05879		7.5	7.38281
		7	3.08821		8.5	2.49998		8	7.71484		8	6.49414		7	4.17644		8	7.5
		7.5	3.18625		9	2.549		8.5	7.86133		8.5	6.54297		7.5	4.29408		8.5	7.61719
		8	3.23527		9.5	2.64704		9	8.00781		9	6.5918		8	4.41173		9	7.73438
		8.5	3.33331		10	2.69606		9.5	8.1543		9.5	6.64063		8.5	4.52938		9.5	7.79297
		9	3.43135		10.5	2.74508		10	8.30078		10	6.68945		9	4.64702		10	7.91016
		9.5	3.48037		11	2.7941		10.5	8.44727		10.5	6.73828		9.5	4.70585		10.5	8.02734
		10	3.5784		11.5	2.84312		11	8.59375		11	6.78711		10	4.82349		11	8.14453
		10.5	3.67644		12	2.89213		11.5	8.74024		11.5	6.83594		10.5	4.88232		11.5	8.20312
		11	3.72546		12.5	2.94115		12	8.88672		12	6.88477		11	4.99996		12	8.32031
		11.5	3.8235		13	2.99017		12.5	9.0332		13	6.93359		11.5	5.05878		12.5	8.4375
		12	3.87252		13.5	3.03919		13	9.17969		13.5	6.98242		12	5.11761		13	8.49609
		12.5	3.92154		14	3.08821		13.5	9.27734		14	7.03125		12.5	5.23525		13.5	8.61328
		13	4.01958		14.5	3.13723		14	9.42383		14.5	7.08008		13	5.29408		14	8.73047
		13.5	4.0686		15.5	3.18625		14.5	9.57031		15.5	7.12891		13.5	5.3529		14.5	8.78906
		14	4.11762		16	3.23527		15	9.7168		16	7.17773		14	5.47055		15	8.90625
		14.5	4.21565		16.5	3.28429		15.5	9.86328		17	7.22656		14.5	5.52937		15.5	9.02344
		15	4.26467		17	3.33331		16	10.0098		17.5	7.27539		15	5.58819		16	9.08203
		15.5	4.31369		18	3.38233		16.5	10.1563		18.5	7.32422		15.5	5.64702		16.5	9.19922
		16	4.36271		18.5	3.43135		17	10.3027		19	7.37305		16	5.70584		17	9.31641
		16.5	4.41173		19.5	3.48037		17.5	10.4004		20	7.42188		16.5	5.76466		17.5	9.375
		17	4.46075		20	3.52938		18	10.5469		21	7.4707		17	5.82348		18	9.49219
		17.5	4.55879		21	3.5784		18.5	10.6445		21.5	7.51953		17.5	5.88231		18.5	9.55078
		18	4.60781		21.5	3.62742		19	10.791		22.5	7.56836		18	5.94113		19	9.66797
		18.5	4.65683		22.5	3.67644		19.5	10.8887		23.5	7.61719		18.5	5.99995		19.5	9.72656
		19	4.70585		23.5	3.72546		20	11.0352		24.5	7.66602		19	6.05878		20	9.84375
		19.5	4.75487		24	3.77448		20.5	11.1328		25.5	7.71484		19.5	6.1176		20.5	9.96094
		20	4.80388		25	3.8235		21	11.2793		26.5	7.76367		20	6.17642		21	10.0195
		20.5	4.8529		26	3.87252		21.5	11.377		27.5	7.8125		20.5	6.23525		21.5	10.1367
		21	4.90192		27	3.92154		22	11.4746		28.5	7.86133		21	6.29407		22	10.1953
		21.5	4.95094		28	3.97056		22.5	11.5723		29.5	7.91016		21.5	6.35289		22.5	10.3125
		22	4.99996		29	4.01958		23	11.6699		31	7.95898		22.5	6.41172		23	10.3711
		22.5	5.04898		30	4.0686		23.5	11.7676		31.5	7.76367		23	6.47054		23.5	10.4883
		23	5.098		31.5	4.11762		24	11.8652		32	7.56836		23.5	6.52936		24	10.5469
		24	5.14702		32	4.0686		24.5	11.9629		32.5	7.37305		24	6.58818		24.5	10.6641
		24.5	5.19604		32.5	3.92154		25	12.0605		33	7.08008		25	6.64701		25	10.7227
		25	5.24506		33	3.77448		25.5	12.1582		33.5	6.83594		25.5	6.70583		25.5	10.8398
		25.5	5.29408		33.5	3.5784		26	12.2559		34	6.49414		26	6.76465		26	10.8984
		26	5.3431		34	3.33331		26.5	12.3047		34.5	6.15234		27	6.82348		26.5	11.0156
		26.5	5.39212		34.5	3.08821		27	12.4023		35	5.76172		27.5	6.8823		27	11.0742
		27.5	5.44113		35	2.7941		27.5	12.5		35.5	5.32227		28	6.94112		27.5	11.1328
		28	5.49015		35.5	2.45096		28	12.5488		36	4.78516		29	6.99995		28	11.25
		28.5	5.53917		36	2.00979		28.5	12.6465		36.5	3.85742		29.5	7.05877		28.5	11.3086
		29	5.58819		36.5	1.86273		29	12.6953		37	2.7832		30.5	7.11759		29	11.4258
		30	5.63721		37	1.71567		29.5	12.793		37.5	1.02539		31	7.17641		29.5	11.4844
		30.5	5.68623		37.5	1.47058		30	12.8418		38	0.0488281		32	7.23524		30	11.543
		31	5.73525		38	0.980385		30.5	12.9395		339	0.0488281		32.5	7.29406		30.5	11.6602
		32	5.78427		339	0.980385		31.5	12.3535					33.5	7.35288		31	11.7188
		32.5	5.83329					32	12.1094					35	7.41171		31.5	11.1914
		33.5	5.88231					32.5	11.9141					37	7.47053		32	11.0156
		34.5	5.93133					33	11.7676					42	7.52935		32.5	10.8984
		35.5	5.98035					33.5	11.6699					49.5	7.47053		33	10.8398
		36.5	6.02937					34	11.5234					58	7.41171		33.5	10.7812
		38.5	6.07838					34.5	11.4746					64.5	7.35288		34.5	10.7227
		42	6.1274					35	11.377					70.5	7.29406		37.5	10.6641
		57.5	6.07838					35.5	11.3281					76	7.23524		42	10.6055
		64.5	6.02937					36	11.2793					81	7.17641		46.5	10.5469
		70	5.98035					37	11.2305					86	7.11759		50	10.4883
		75	5.93133					38	11.1816					90.5	7.05877		54	10.4297
		80	5.88231					39	11.1328					95.5	6.99995		57.5	10.3711
		84.5	5.83329					40	11.084					100	6.94112		61	10.3125
		89.5	5.78427					41.5	11.0352					105	6.8823		64	10.2539
		94	5.73525					42.5	10.9863					109.5	6.82348		67.5	10.1953
		98	5.68623					43.5	10.9375					114	6.76465		71	10.1367
		102.5	5.63721					45	10.8887					118.5	6.70583		74	10.0781
		106.5	5.58819					46	10.8398					123	6.64701		77.5	10.0195
		111	5.53917					47	10.791					127	6.58818		80.5	9.96094
		115	5.49015					48.5	10.7422					131.5	6.52936		84	9.90234
		119	5.44113					49.5	10.6934					136	6.47054		87	9.84375
		123	5.39212					50.5	10.6445					140	6.41172		90.5	9.78516
		127	5.3431					52	10.5957					144.5	6.35289		93.5	9.72656
		131	5.29408					53	10.5469					148.5	6.29407		97	9.66797
		135	5.24506					54.5	10.498					152.5	6.23525		100	9.60938
		138.5	5.19604					55.5	10.4492					157	6.17642		103	9.55078
		142.5	5.14702					57	10.4004					161	6.1176		106.5	9.49219
		146.5	5.098					58	10.3516					165.5	6.05878		109.5	9.43359
		150	5.04898					59.5	10.3027					169.5	5.99995		112.5	9.375
		154	4.99996					60.5	10.2539					173.5	5.94113		116	9.31641
		157.5	4.95094					62	10.2051					178	5.88231		119	9.25781
		161.5	4.90192					63.5	10.1563					182	5.82348		122	9.19922
		165	4.8529					64.5	10.1074					186	5.76466		125.5	9.14062
		168.5	4.80388					66	10.0586					190	5.70584		128.5	9.08203
		172.5	4.75487					67.5	10.0098					194	5.64702		131.5	9.02344
		176	4.70585					69	9.96094					198	5.58819		135	8.96484
		179.5	4.65683					70.5	9.91211					202	5.52937		138	8.90625
		183	4.60781					72	9.86328					206	5.47055		141	8.84766
		186.5	4.55879					73.5	9.81445					210	5.41172		144	8.78906
		190	4.50977					75	9.76562					214	5.3529		147.5	8.73047
		193.5	4.46075					76.5	9.7168					217.5	5.29408		150.5	8.67188
		197	4.41173					78	9.66797					221.5	5.23525		153.5	8.61328
		200	4.36271					80	9.61914					225.5	5.17643		156.5	8.55469
		203.5	4.31369					81.5	9.57031					229	5.11761		159.5	8.49609
		207	4.26467					83	9.52148					233	5.05878		163	8.4375
		210	4.21565					85	9.47266					236.5	4.99996		166	8.37891
		213.5	4.16663					86.5	9.42383					240.5	4.94114		169	8.32031
		216.5	4.11762					88.5	9.375					244	4.88232		172	8.26172
		219.5	4.0686					90.5	9.32617					247.5	4.82349		175	8.20312
		223	4.01958					92	9.27734					251	4.76467		178	8.14453
		226	3.97056					94	9.22852					254.5	4.70585		181	8.08594
		229	3.92154					96	9.17969					258	4.64702		184	8.02734
		232	3.87252					97.5	9.13086					261.5	4.5882		187	7.96875
		234.5	3.8235					99.5	9.08203					265	4.52938		190	7.91016
		237.5	3.77448					101.5	9.0332					268.5	4.47055		193	7.85156
		240.5	3.72546					103.5	8.98438					272	4.41173		196	7.79297
		243.5	3.67644					105.5	8.93555					275.5	4.35291		199	7.73438
		246	3.62742					107.5	8.88672					278.5	4.29408		202	7.67578
		249	3.5784					109.5	8.83789					282	4.23526		204.5	7.61719
		251.5	3.52938					111.5	8.78906					285.5	4.17644		207.5	7.55859
		254	3.48037					113.5	8.74024					288.5	4.11762		210.5	7.5
		256.5	3.43135					115.5	8.69141					292	4.05879		213.5	7.44141
		259	3.38233					117.5	8.64258					295	3.99997		216.5	7.38281
		261.5	3.33331					119.5	8.59375					298	3.94115		219	7.32422
		264	3.28429					122	8.54492					301	3.88232		222	7.26563
		266.5	3.23527					124	8.49609					304.5	3.8235		225	7.20703
		269	3.18625					126	8.44727					307.5	3.76468		227.5	7.14844
		271	3.13723					128	8.39844					310.5	3.70585		230.5	7.08984
		273.5	3.08821					130	8.34961					313	3.64703		233	7.03125
		275.5	3.03919					132.5	8.30078					316	3.58821		236	6.97266
		277.5	2.99017					134.5	8.25195					319	3.52938		238.5	6.91406
		279.5	2.94115					136.5	8.20313					322	3.47056		241.5	6.85547
		281.5	2.89213					138.5	8.1543					324.5	3.41174		244	6.79688
		283.5	2.84312					141	8.10547					327.5	3.35292		247	6.73828
		285.5	2.7941					143	8.05664					330	3.29409		249.5	6.67969
		287	2.74508					145	8.00781					333	3.23527		252	6.62109
		289	2.69606					147.5	7.95898					335.5	3.17645		255	6.5625
		290.5	2.64704					149.5	7.91016					338	3.11762		257.5	6.50391
		292.5	2.59802					151.5	7.86133					340.5	3.0588		260	6.44531
		294	2.549					154	7.8125					343	2.99998		262.5	6.38672
		295.5	2.49998					156	7.76367					345.5	2.94115		265	6.32813
		297	2.45096					158	7.71484					348	2.88233		267.5	6.26953
		298	2.40194					160.5	7.66602					350.5	2.82351		270	6.21094
		299.5	2.35292					162.5	7.61719					352.5	2.76468		272.5	6.15234
		300.5	2.3039					164.5	7.56836					355	2.70586		275	6.09375
		301.5	2.25488					167	7.51953					357	2.64704		277.5	6.03516
		302.5	2.20587					169	7.4707					359.5	2.58822		280	5.97656
		303	2.15685					171	7.42188					361.5	2.52939		282.5	5.91797
		303.5	2.10783					173.5	7.37305					363.5	2.47057		285	5.85938
		304	2.05881					175.5	7.32422					365.5	2.41175		287	5.80078
		304.5	2.00979					177.5	7.27539					367	2.35292		289.5	5.74219
		305	1.96077					180	7.22656					369	2.2941		292	5.68359
		305.5	1.91175					182	7.17773					371	2.23528		294	5.625
		307	1.86273					184	7.12891					372.5	2.17645		296.5	5.56641
		308	1.81371					186	7.08008					374	2.11763		298.5	5.50781
		309	1.76469					188.5	7.03125					376	2.05881		300.5	5.44922
		310.5	1.71567					190.5	6.98242					377.5	1.99998		303	5.39062
		312	1.66665					192.5	6.93359					379	1.94116		305	5.33203
		314	1.61763					194.5	6.88477					380	1.88234		307	5.27344
		319	1.56862					196.5	6.83594					381.5	1.82352		309	5.21484
		328.5	1.5196					198.5	6.78711					383	1.76469		311	5.15625
		335	1.47058					201	6.73828					385	1.70587		313.5	5.09766
		336.5	1.42156					203	6.68945					389	1.64705		315.5	5.03906
		337	1.37254					205	6.64063					392.5	1.58822		317.5	4.98047
		337.5	1.32352					207	6.5918					394	1.5294		319.5	4.92187
		338	1.2745					209	6.54297					395.5	1.47058		321.5	4.86328
		338.5	1.17646					211	6.49414					396.5	1.41175		323.5	4.80469
		339	0.980385					213	6.44531					397.5	1.35293		325.5	4.74609
		339	0.980385					215	6.39648					398	1.29411		327	4.6875
								217	6.34766					398.5	1.23528		329	4.62891
								219	6.29883					399	1.11764		331	4.57031
								221	6.25					399.5	0.999992		332.5	4.51172
								222.5	6.20117					399.5	0.999992		334	4.45312
								224.5	6.15234								335.5	4.39453
								226.5	6.10352								337	4.33594
								228	6.05469								338	4.27734
								230	6.00586								339	4.21875
								232	5.95703								339.5	4.16016
								233.5	5.9082								340	3.92578
								235	5.85938								340.5	3.86719
								237	5.81055								342	3.80859
								238.5	5.76172								343.5	3.75
								240.5	5.71289								344.5	3.69141
								242	5.66406								346	3.63281
								243.5	5.61523								347.5	3.57422
								245	5.56641								349	3.51562
								246.5	5.51758								350	3.45703
								248.5	5.46875								351.5	3.39844
								250	5.41992								353	3.33984
								251.5	5.37109								354.5	3.28125
								253	5.32227								355.5	3.22266
								254.5	5.27344								357	3.16406
								256	5.22461								358.5	3.10547
								258	5.17578								359.5	3.04687
								259.5	5.12695								361	2.98828
								261	5.07813								362.5	2.92969
								262.5	5.0293								363.5	2.87109
								264.5	4.98047								365	2.8125
								266	4.93164								366	2.75391
								267.5	4.88281								367.5	2.69531
								269.5	4.83398								368.5	2.63672
								271	4.78516								369.5	2.57813
								272.5	4.73633								371	2.51953
								274.5	4.6875								372	2.46094
								276.5	4.63867								373	2.40234
								278	4.58984								374.5	2.34375
								280	4.54102								375.5	2.28516
								282	4.49219								376.5	2.22656
								283.5	4.44336								377.5	2.16797
								285	4.39453								378.5	2.10938
								286	4.3457								379.5	2.05078
								287	4.29688								380.5	1.99219
								288	4.24805								381.5	1.93359
								288.5	4.19922								382.5	1.875
								289	4.15039								383.5	1.81641
								289.5	3.75977								384.5	1.75781
								290.5	3.71094								385	1.69922
								291	3.66211								386	1.64062
								292	3.61328								387	1.58203
								293	3.56445								387.5	1.52344
								294	3.51563								388.5	1.46484
								295	3.4668								389	1.40625
								296	3.41797								390	1.34766
								297	3.36914								390.5	1.28906
								297.5	3.32031								391.5	1.23047
								298.5	3.27148								392	1.17188
								299.5	3.22266								392.5	1.11328
								300.5	3.17383								393.5	1.05469
								301.5	3.125								394	0.996094
								302.5	3.07617								394.5	0.9375
								303.5	3.02734								395	0.878906
								304.5	2.97852								395.5	0.820312
								305.5	2.92969								396	0.761719
								306.5	2.88086								396.5	0.703125
								307	2.83203								397	0.585938
								308	2.7832								397.5	0.527344
								309	2.73438								398	0.46875
								310	2.68555								398.5	0.351562
								311	2.63672								399	0.234375
								311.5	2.58789								399.5	0.0585937
								312.5	2.53906								399.5	0.0585937
								313.5	2.49023
								314	2.44141
								315	2.39258
								316	2.34375
								316.5	2.29492
								317.5	2.24609
								318.5	2.19727
								319	2.14844
								320	2.09961
								320.5	2.05078
								321.5	2.00195
								322	1.95312
								323	1.9043
								323.5	1.85547
								324	1.80664
								325	1.75781
								325.5	1.70898
								326	1.66016
								327	1.61133
								327.5	1.5625
								328	1.51367
								328.5	1.46484
								329	1.41602
								330	1.36719
								330.5	1.31836
								331	1.26953
								331.5	1.2207
								332	1.17188
								332.5	1.12305
								333	1.07422
								333.5	1.02539
								334	0.976562
								334.5	0.927734
								335	0.830078
								335.5	0.78125
								336	0.732422
								336.5	0.634766
								337	0.585938
								337.5	0.488281
								338	0.390625
								338.5	0.292969
								339	0.0488281
								339	0.0488281
