# Supplementary material for: Mathematical modeling of the frozen zone dynamics: Towards using thermal imagers in cryotherapy
Source: PLoS One. 2026 Apr 16;21(4):e0313047. doi: 10.1371/journal.pone.0313047 (PMC13086359; doi:10.1371/journal.pone.0313047)
Supplement: S5 File — (XLSX) [file pone.0313047.s005.xlsx]

## Sheet: Лист1
							Data for radius R and depth D of isotherms are in mm
							Time in seconds
		Time	D for T=-10°C		Time	D for T=-40°C		Time	R for T=-10°C		Time	R for T=-40°C
		0	1.94158		0	1.94158		0	3.98437		0	3.98437
		5	0.107842		5	0.107842		15	6.21094		15	5.74219
		10	1.94116		10	1.94116		20	6.79688		20	6.21094
		15	4.31369		15	3.88232		25	7.38281		25	6.44531
		20	5.17643		20	4.52938		30	7.61719		30	6.67969
		25	5.71564		25	4.96075		35	7.96875		35	6.91406
		30	6.14701		30	5.28427		40	8.32031		40	7.03125
		35	6.57838		35	5.49996		45	8.55469		45	7.14844
		40	7.00975		40	5.71564		50	8.78906		50	7.26563
		45	7.22544		45	5.93133		55	8.90625		55	7.38281
		50	7.54896		50	6.14701		60	9.14062		60	7.5
		55	7.76465		55	6.25485		65	9.25781		65	7.61719
		60	7.98033		60	6.3627		70	9.49219		70	7.73438
		65	8.19602		65	6.47054		75	9.60938		75	7.85156
		70	8.30386		70	6.57838		80	9.72656		85	7.96875
		75	8.51954		75	6.68622		85	9.84375		90	8.08594
		80	8.73523		80	6.79407		90	9.96094		100	8.20312
		85	8.84307		85	6.90191		95	10.0781		110	8.32031
		90	8.95091		90	7.00975		100	10.1953		120	8.4375
		95	9.1666		95	7.11759		105	10.4297		130	8.55469
		100	9.27444		105	7.22544		115	10.5469		145	8.67188
		105	9.38228		110	7.33328		120	10.6641		160	8.78906
		110	9.49012		120	7.44112		125	10.7812		175	8.90625
		115	9.70581		125	7.54896		130	10.8984		190	9.02344			The experimental data for fig 8 was obtained by averaging over 5 experiments measurements
		120	9.81365		135	7.6568		135	11.0156		205	9.14062
		125	9.92149		145	7.76465		145	11.1328		225	9.25781						Radius R
		130	10.0293		155	7.87249		150	11.25		245	9.375		Time [min]	R Exp1	R Exp2	R Exp3	R Exp4	R Exp5	Average	Standard deviation
		135	10.1372		170	7.98033		155	11.3672		270	9.49219		0	0	0	0	0	0	0	0
		140	10.245		180	8.08817		165	11.4844		295	9.60938		0.25	5.60606	4.74684	5.75658	6.41447	5.59211	5.62321	0.594386
		145	10.3529		195	8.19602		170	11.6016		320	9.72656		0.5	7.12121	6.03797	6.74342	8.22368	6.57895	6.94105	0.815986
		155	10.4607		210	8.30386		175	11.7188		350	9.84375		0.75	8.18	7.125	7.6	8.945	7.01	7.772	0.801753
		160	10.5685		225	8.4117		185	11.8359		380	9.96094		1	8.59091	7.60057	8.15103	8.95	7.40132	8.13876	0.651186
		165	10.6764		240	8.51954		195	11.9531		415	10.0781		2	9.86364	8.91139	9.86184	10.7908	9.76579	9.83869	0.665742
		170	10.7842		260	8.62739		200	12.0703		455	10.1953		3	12.4242	9.86076	11.8421	11.6645	10.6908	11.2965	1.0165
		175	10.8921		280	8.73523		210	12.1875		495	10.3125		4	12.6818	10.4937	12.3355	12.655	11.5132	11.9358	0.934336
		185	10.9999		300	8.84307		220	12.3047		540	10.4297		5	13.6515	11.7998	13.1579	13.9803	13.1579	13.1495	0.831263
		190	11.1078		320	8.95091		230	12.4219		585	10.5469		6	16.0606	12.8671	13.9803	14.1316	13.9803	14.204	1.15539
		195	11.2156		345	9.05875		240	12.5391		640	10.6641		7	16.6667	13.6582	14.8092	14.9474	14.8026	14.9768	1.07861
		205	11.3234		370	9.1666		250	12.6563		700	10.7812		8	17.1212	13.4494	14.8026	16.9408	15.625	15.5878	1.53074
		210	11.4313		400	9.27444		260	12.7734		760	10.8984		9	18.1818	13.9494	15.625	17.0987	16.4474	16.2604	1.59485
		220	11.5391		430	9.38228		270	12.8906		825	11.0156		10	18.9394	14.7405	16.4474	18.0211	17.1697	17.0636	1.59868
		225	11.647		460	9.49012		280	13.0078		905	11.1328		15	20.773	16.8228	19	19.8592	19.0921	19.1094	1.46378
		235	11.7548		495	9.59797		290	13.125		985	11.25		20	22.7273	17.7201	21.2039	21.2	20.4368	20.6576	1.84079
		240	11.8627		530	9.70581		300	13.2422		1075	11.3672		25	24.7958	19.4462	23.1126	22.45	21.9876	22.3584	1.94527
		250	11.9705		570	9.81365		315	13.3594		1175	11.4844		30	24.895	22.375	23.51	22.625	22.21	23.123	1.11027
		260	12.0783		615	9.92149		325	13.4766		1280	11.6016						Depth D
		270	12.1862		660	10.0293		335	13.5938		1390	11.7188		Time [min]	D Exp1	D Exp2	D Exp3	D Exp4	D Exp5	Average	Standard deviation
		275	12.294		710	10.1372		350	13.7109		1515	11.8359		0	0	0	0	0	0	0	0
		285	12.4019		765	10.245		365	13.8281		1660	11.9531		0.25	3.33333	2.53165	3.28947	3.28947	2.96053	3.08089	0.34165
		295	12.5097		820	10.3529		375	13.9453		1800	11.9531		0.5	4.84848	3.96456	4.60526	4.54921	3.91842	4.37719	0.413661
		305	12.6176		885	10.4607		390	14.0625					0.75	5.35	4.45	5.37	5.47	4.73	5.074	0.45506
		315	12.7254		955	10.5685		405	14.1797					1	5.75758	5.79747	5.92105	6.88158	5.89211	6.04996	0.469672
		325	12.8332		1030	10.6764		420	14.2969					2	9.09091	5.6962	8.22368	9.86842	6.57895	7.89163	1.54915
		335	12.9411		1110	10.7842		435	14.4141					3	11.2121	6.32911	9.53947	10.8553	7.23684	9.03456	1.94231
		350	13.0489		1195	10.8921		450	14.5313					4	12.1212	6.96203	10.5263	12.5	7.89474	10.0009	2.22207
		360	13.1568		1285	10.9999		470	14.6484					5	13.0303	7.91139	11.5132	12.8289	8.22368	10.7015	2.21506
		370	13.2646		1380	11.1078		485	14.7656					6	14.2424	8.5443	11.8421	13.1579	8.55263	11.2679	2.34692
		385	13.3724		1485	11.2156		500	14.8828					7	14.8485	9.49367	12.1711	13.4868	8.88158	11.7763	2.28517
		395	13.4803		1605	11.3234		520	15					8	15.1515	10.1266	13.1579	14.1447	9.53947	12.424	2.21529
		405	13.5881		1740	11.4313		535	15.1172					9	15.1515	10.1266	13.8158	14.8026	9.86842	12.753	2.29357
		420	13.696		1800	11.4313		555	15.2344					10	16.0606	10.443	14.4737	15.7895	10.1974	13.3928	2.56677
		435	13.8038					575	15.3516					15	18.1818	12.6582	16.4474	17.1053	11.1842	15.1154	2.70661
		445	13.9117					595	15.4688					20	19.697	12.6582	17.7632	17.81	13.1579	16.2173	2.79505
		460	14.0195					615	15.5859					25	21.2121	14.2405	18.4211	18.07	14.8026	17.3493	2.55889
		475	14.1273					635	15.7031					30	21.2973	16.78	18.4221	18.09	16.5605	18.23	1.89435
		490	14.2352					655	15.8203
		505	14.343					675	15.9375
		520	14.4509					700	16.0547
		535	14.5587					720	16.1719
		550	14.6666					745	16.2891
		570	14.7744					770	16.4062
		585	14.8822					795	16.5234
		600	14.9901					820	16.6406
		620	15.0979					845	16.7578
		635	15.2058					870	16.875
		655	15.3136					900	16.9922
		675	15.4215					925	17.1094
		695	15.5293					955	17.2266
		715	15.6371					985	17.3438
		735	15.745					1015	17.4609
		755	15.8528					1045	17.5781
		775	15.9607					1075	17.6953
		800	16.0685					1110	17.8125
		820	16.1763					1140	17.9297
		845	16.2842					1175	18.0469
		865	16.392					1210	18.1641
		890	16.4999					1245	18.2812
		915	16.6077					1285	18.3984
		940	16.7156					1320	18.5156
		965	16.8234					1360	18.6328
		995	16.9312					1400	18.75
		1020	17.0391					1435	18.8672
		1045	17.1469					1480	18.9844
		1075	17.2548					1520	19.1016
		1105	17.3626					1560	19.2188
		1130	17.4705					1605	19.3359
		1165	17.5783					1650	19.4531
		1195	17.6861					1700	19.5703
		1225	17.794					1745	19.6875
		1255	17.9018					1795	19.8047
		1290	18.0097					1800	19.8047
		1320	18.1175
		1355	18.2254
		1390	18.3332
		1425	18.441
		1460	18.5489
		1500	18.6567
		1535	18.7646
		1575	18.8724
		1615	18.9802
		1655	19.0881
		1695	19.1959
		1740	19.3038
		1785	19.4116
		1800	19.4116
